# Supplementary material for: High-throughput screening of 2D van der Waals crystals with plastic deformability
Source: Nat Commun. 2022 Dec 5;13:7491. doi: 10.1038/s41467-022-35229-x (PMC9723169; doi:10.1038/s41467-022-35229-x)
Supplement: Supplementary file 3 — Supplementary Software 1 [file 41467_2022_35229_MOESM3_ESM.zip]

Archive with 59 entries (53 files):
- software/1_SPIN/
- software/1_SPIN/encut_and_mag.py
- software/1_SPIN/INCAR
- software/1_SPIN/k.py
- software/1_SPIN/move_incar_poscar
- software/1_SPIN/move_potcar_ht
- software/1_SPIN/readme.txt
- software/1_SPIN/setup_spin_test.sh
- software/1_SPIN/vasp.lsf
- software/2_convergence_k/
- software/2_convergence_k/compare_e.py
- software/2_convergence_k/get_k.py
- software/2_convergence_k/get_vasp_cores.py
- software/2_convergence_k/readme.txt
- software/2_convergence_k/set_spin_from_magmom.py
- software/2_convergence_k/setup_convergence.sh
- software/2_convergence_k/submit.sh
- software/2_convergence_k/vasp.lsf
- software/3_relax/
- software/3_relax/check_time.py
- software/3_relax/get_vasp_cores.py
- software/3_relax/k.py
- software/3_relax/readme.txt
- software/3_relax/setup_relax.sh
- software/4_ce_in_ab/
- software/4_ce_in_ab/ce_and_shift.py
- software/4_ce_in_ab/find.lsf
- software/4_ce_in_ab/get_ce_results.py
- software/4_ce_in_ab/get_convergence_ce.py
- software/4_ce_in_ab/get_rank_convergence.py
- software/4_ce_in_ab/get_undone.sh
- software/4_ce_in_ab/get_vasp_cores.py
- software/4_ce_in_ab/k_and_mag.py
- software/4_ce_in_ab/k_perfect.py
- software/4_ce_in_ab/l.py
- software/4_ce_in_ab/postprocess.sh
- software/4_ce_in_ab/readme.txt
- software/4_ce_in_ab/s.py
- software/4_ce_in_ab/set_incar_path.py
- software/4_ce_in_ab/setup_1.sh
- software/4_ce_in_ab/setup_2.sh
- software/4_ce_in_ab/setup_append.sh
- software/4_ce_in_ab/task.py
- software/5_tilt/
- software/5_tilt/1_setup.sh
- software/5_tilt/2_get_jobs.sh
- software/5_tilt/4_get_data.sh
- software/5_tilt/for_symmetry/
- software/5_tilt/for_symmetry/c.py
- software/5_tilt/for_symmetry/get_data.sh
- software/5_tilt/for_symmetry/k.py
- software/5_tilt/for_symmetry/need.sh
- software/5_tilt/get_e_gsfe.py
- software/5_tilt/get_tilt.py
- software/5_tilt/get_vasp_cores.py
- software/5_tilt/k_and_mag.py
- software/5_tilt/readme.txt
- software/5_tilt/set_incar_path.py
- software/readme.txt
