# Supplementary material for: High-throughput screening of 2D van der Waals crystals with plastic deformability
Source: Nat Commun. 2022 Dec 5;13:7491. doi: 10.1038/s41467-022-35229-x (PMC9723169; doi:10.1038/s41467-022-35229-x)
Supplement: Supplementary file 3 — Supplementary Software 1 [file 41467_2022_35229_MOESM3_ESM.zip › software/1_SPIN/encut_and_mag.py]

import subprocess
from glob import glob
from sys import argv
num = len(argv)

from pymatgen.io.vasp import sets
from pymatgen.core import Structure

if num == 2:
    paths = ["./"]
    ratio = float(argv[-1])
elif num > 2:
    paths = glob('*' + argv[-1] + '*/')
    ratio = float(argv[-2])

for a_path in paths:
    enmaxs = []
    output = subprocess.check_output("grep ENMAX " + a_path + '/POTCAR', shell=True).decode('UTF-8')
    for i in output[0:-1].split('\n'):
        enmaxs.append(float(i.split()[2].split(';')[0]))
    enmax = max(enmaxs)
    encut = enmax * ratio

    lines = open(a_path + '/INCAR').read().split('\n')
    s = ''
    for line in lines:
        if 'ENCUT' in line or "MAGMOM" in line or "magmom" in line:
            print('There is already  ENCUT/MAGMOM tag(s), please modify the INCAR') 

    command = "echo ENCUT=" + str(encut) +  " >> " + a_path + '/INCAR'
    subprocess.check_output(command, shell=True)

    encut_check = subprocess.check_output("grep ENCUT " + a_path + '/INCAR', shell=True)
    print(a_path, encut_check)

print('ENCUT done')

for a_path in paths:
    s = Structure.from_file(a_path +'/POSCAR')
    magmom_list = sets.MPStaticSet(s).incar['MAGMOM']
    magmom_str = ''
    for i in magmom_list:
        magmom_str = magmom_str + ' ' + str(i)
    command = "echo MAGMOM=" + magmom_str + " >> " + a_path + '/INCAR'
    subprocess.check_output(command, shell=True)
print("MAGMOM done")
