# Supplementary material for: High-throughput screening of 2D van der Waals crystals with plastic deformability
Source: Nat Commun. 2022 Dec 5;13:7491. doi: 10.1038/s41467-022-35229-x (PMC9723169; doi:10.1038/s41467-022-35229-x)
Supplement: Supplementary file 3 — Supplementary Software 1 [file 41467_2022_35229_MOESM3_ESM.zip › software/1_SPIN/INCAR]

EDIFF = 1E-05
ISMEAR = 0
SIGMA = 0.05


EDIFFG = -0.03
IBRION = 1
POTIM = 0.1
NSW =  0
ISIF = 3


LCHARG = False
LWAVE = False

NPAR = 4

PREC = N
LREAL = A
ISPIN = 2


IVDW = 12
LASPH = .TRUE.
