# Supplementary material for: High-throughput screening of 2D van der Waals crystals with plastic deformability
Source: Nat Commun. 2022 Dec 5;13:7491. doi: 10.1038/s41467-022-35229-x (PMC9723169; doi:10.1038/s41467-022-35229-x)
Supplement: Supplementary file 3 — Supplementary Software 1 [file 41467_2022_35229_MOESM3_ESM.zip › software/1_SPIN/k.py]

from glob import glob
from pymatgen.io.vasp import Kpoints
from pymatgen.core import Structure

paths = glob('*/')
k = 1000
for p in paths:
    s = Structure.from_file(p+'/POSCAR')
    Kpoints.automatic_density(s,k).write_file(p+'/KPOINTS')
