# Supplementary material for: High-throughput screening of 2D van der Waals crystals with plastic deformability
Source: Nat Commun. 2022 Dec 5;13:7491. doi: 10.1038/s41467-022-35229-x (PMC9723169; doi:10.1038/s41467-022-35229-x)
Supplement: Supplementary file 3 — Supplementary Software 1 [file 41467_2022_35229_MOESM3_ESM.zip › software/1_SPIN/move_incar_poscar]

#!/bin/bash
for file in $(< list)
do
mv $file temp
mkdir $file
cp INCAR  $file
mv temp $file/POSCAR
done
