# Supplementary material for: High-throughput screening of 2D van der Waals crystals with plastic deformability
Source: Nat Commun. 2022 Dec 5;13:7491. doi: 10.1038/s41467-022-35229-x (PMC9723169; doi:10.1038/s41467-022-35229-x)
Supplement: Supplementary file 3 — Supplementary Software 1 [file 41467_2022_35229_MOESM3_ESM.zip › software/1_SPIN/move_potcar_ht]

#!/usr/bin/env bash
# Create a GGA_PAW POTCAR file
# by BigBro  
# To Use it： potcar.sh Cu C H O

# Define local potpaw_GGA pseudopotentialrepository:
echo "change repo to your pseudopotential path"
repo=""
# Check if older version of POTCAR ispresent
if [ -f POTCAR ] ; then
 mv -f POTCAR old-POTCAR
 echo " ** Warning: old POTCAR file found and renamed to 'old-POTCAR'."
fi

# Main loop - concatenate the appropriatePOTCARs (or archives)
for i in $*
do
 if test -f $repo/$i/POTCAR ; then
  cat $repo/$i/POTCAR>> POTCAR
 else
 echo " ** Warning: No suitable POTCAR for element '$i' found!! Skipped thiselement."
 fi
done
