# Supplementary material for: High-throughput screening of 2D van der Waals crystals with plastic deformability
Source: Nat Commun. 2022 Dec 5;13:7491. doi: 10.1038/s41467-022-35229-x (PMC9723169; doi:10.1038/s41467-022-35229-x)
Supplement: Supplementary file 3 — Supplementary Software 1 [file 41467_2022_35229_MOESM3_ESM.zip › software/1_SPIN/setup_spin_test.sh]

echo "-------------------------------------------"
echi "-------------------------------------------"
echo "Make sure vasp.lsf poscars incar are ok"
echo "-------------------------------------------"
echo "-------------------------------------------"
#vasp.lsf is the submit file for the load-share system
#POSCAR ends with .vasp put in this diretory
#INCAR is set with NSW=0 and ISPIN=2


echo "moving poscar incar"
ls | grep .vasp| grep _ > list
move_incar_poscar

dos2unix */* 1>/dev/null 2>&1
echo "moving potcar"
for i in $(<list)
do
    cd $i
    x=`head POSCAR -n 6 | tail -n 1`
    move_potcar_ht $x
    cd ..
done

echo "get enmax encut and magmom"
python3 ./encut_and_mag.py 1.0 _ 

echo "kpoints 1000"
python3 k.py 

echo "SPIN TEST"
grep NSW */INCAR | head -n 5
grep ISPIN */INCAR | head -n 5
