# Supplementary material for: High-throughput screening of 2D van der Waals crystals with plastic deformability
Source: Nat Commun. 2022 Dec 5;13:7491. doi: 10.1038/s41467-022-35229-x (PMC9723169; doi:10.1038/s41467-022-35229-x)
Supplement: Supplementary file 3 — Supplementary Software 1 [file 41467_2022_35229_MOESM3_ESM.zip › software/1_SPIN/vasp.lsf]

#!/bin/bash
#SBATCH --job-name=vaspjob
#SBATCH --partition=MODIFY_HERE
#SBATCH -N X
#SBATCH --ntasks-per-node=XX
#SBATCH --output=%j.out
#SBATCH --error=%j.err
##SBATCH --exclusive


module load XX

ulimit -s unlimited
ulimit -l unlimited
export OMP_NUM_THREADS=1

srun -o log -v ~/bin/vasp_std 
