# Supplementary material for: High-throughput screening of 2D van der Waals crystals with plastic deformability
Source: Nat Commun. 2022 Dec 5;13:7491. doi: 10.1038/s41467-022-35229-x (PMC9723169; doi:10.1038/s41467-022-35229-x)
Supplement: Supplementary file 3 — Supplementary Software 1 [file 41467_2022_35229_MOESM3_ESM.zip › software/2_convergence_k/compare_e.py]

f = open('OSZICAR_last').readlines()[-1]
last_e = f.split('E0=')[1].split(' d')[0]

f = open('OSZICAR_this').readlines()[-1]
this_e = f.split('E0=')[1].split(' d')[0]

n=len(open('POSCAR').readlines())-8

if abs(float(this_e) - float(last_e) ) <= 0.001:
    print(0)
else:
    print(1)
