# Supplementary material for: High-throughput screening of 2D van der Waals crystals with plastic deformability
Source: Nat Commun. 2022 Dec 5;13:7491. doi: 10.1038/s41467-022-35229-x (PMC9723169; doi:10.1038/s41467-022-35229-x)
Supplement: Supplementary file 3 — Supplementary Software 1 [file 41467_2022_35229_MOESM3_ESM.zip › software/2_convergence_k/get_k.py]

from pymatgen.io.vasp import Kpoints
from sys import argv
from glob import glob
from pymatgen.core import Structure
def all_k():
    paths = glob('*/')
    for a in paths:
        s = Structure.from_file(a+'POSCAR')
        k = Kpoints.automatic_density(s, 1000)
        k.write_file(a+'/KPOINTS')

def one_k():
    s =  Structure.from_file('POSCAR')
    k = Kpoints.automatic_density(s, float(argv[-1]))
    k.write_file('KPOINTS')
    
def write_and_check_k():

    try:
        kline_last = open('KPOINTS').readlines()[-1]
    except:
        kline_last = 0

    one_k()
    kline_this = open('KPOINTS').readlines()[-1]
    if kline_last == kline_this:
        print('1')
    else:
        print('0')
        
write_and_check_k()
