# Supplementary material for: High-throughput screening of 2D van der Waals crystals with plastic deformability
Source: Nat Commun. 2022 Dec 5;13:7491. doi: 10.1038/s41467-022-35229-x (PMC9723169; doi:10.1038/s41467-022-35229-x)
Supplement: Supplementary file 3 — Supplementary Software 1 [file 41467_2022_35229_MOESM3_ESM.zip › software/2_convergence_k/set_spin_from_magmom.py]

from glob import glob
def oszcar_mag_to_ispin():

    paths = glob("*vasp/")

    for path in paths:
        oszicar = open(path + '/OSZICAR').readlines()[-1]
        incar = open(path + '/INCAR').readlines()
        if abs(float(oszicar.split("=")[-1])) < 0.05:
            for i, line in enumerate(incar):
                if "ISPIN" in line:
                    incar[i] = "ISPIN = 1\n"
            f = open(path + '/INCAR', 'w')
            incar_new = ''.join(incar)
            f.write(incar_new)
            f.close()

oszcar_mag_to_ispin()
