# Supplementary material for: High-throughput screening of 2D van der Waals crystals with plastic deformability
Source: Nat Commun. 2022 Dec 5;13:7491. doi: 10.1038/s41467-022-35229-x (PMC9723169; doi:10.1038/s41467-022-35229-x)
Supplement: Supplementary file 3 — Supplementary Software 1 [file 41467_2022_35229_MOESM3_ESM.zip › software/2_convergence_k/setup_convergence.sh]

ls ../1_SPIN/ -F | grep vasp/ > list
for j in $(<list)
do 
   cp ../1_SPIN/$j ./ -rf
done

sed -i "s/PREC = N/PREC = A/g" */INCAR

python3 set_spin_from_magmom.py
rm */*err */*out */OSZICAR */K* */OUTCAR


#python3 get_vasp_cores.py
echo ----------------------------------
echo  check INCAR: NPAR PREC !!!!!!!!
echo --------------------------------
echo run submit.sh to submit
