# Supplementary material for: High-throughput screening of 2D van der Waals crystals with plastic deformability
Source: Nat Commun. 2022 Dec 5;13:7491. doi: 10.1038/s41467-022-35229-x (PMC9723169; doi:10.1038/s41467-022-35229-x)
Supplement: Supplementary file 3 — Supplementary Software 1 [file 41467_2022_35229_MOESM3_ESM.zip › software/3_relax/check_time.py]

import os
import time
from glob import glob
from numpy import array
def run_time_log():
    paths = glob('*/log')
    times_now = []
    times_last = []
    for a_path in paths:
        times_last.append(os.path.getmtime(a_path))

    while True:
        time.sleep(10)
        for a_path in paths:
            times_now.append(os.path.getmtime(a_path))

        l = (array(times_now) - array(times_last) < 0.0001).nonzero()[0]
        times_last = times_now
        for i in l:
            print(paths[i])
        print('=========================================')
run_time_log()
