# Supplementary material for: High-throughput screening of 2D van der Waals crystals with plastic deformability
Source: Nat Commun. 2022 Dec 5;13:7491. doi: 10.1038/s41467-022-35229-x (PMC9723169; doi:10.1038/s41467-022-35229-x)
Supplement: Supplementary file 3 — Supplementary Software 1 [file 41467_2022_35229_MOESM3_ESM.zip › software/3_relax/setup_relax.sh]

for i in $(<../2_convergence_k/list); do mkdir $i; cp ../2_convergence_k/$i/* $i; done > /dev/null 2>&1
cp ../2_convergence_k/list ./

for i in */
do 
    if test -f "$i/K_OK"
    then 
	head $i/KPOINTS_last -n 1 > $i/kinfo
    else
        echo "pymatgen with grid density = 4000 / number of atoms" > $i/kinfo
     fi
done
echo "copying done"

python3 k.py
echo "kpoints done"

sed -i "s/NSW =   0/NSW = 50/g" */INCAR
sed -i "s/IBRION =  1/IBRION = 2/g" */INCAR


python3 get_vasp_cores.py
echo "Check Your IBRION NSW EDIFFG PREC"
