# Supplementary material for: High-throughput screening of 2D van der Waals crystals with plastic deformability
Source: Nat Commun. 2022 Dec 5;13:7491. doi: 10.1038/s41467-022-35229-x (PMC9723169; doi:10.1038/s41467-022-35229-x)
Supplement: Supplementary file 3 — Supplementary Software 1 [file 41467_2022_35229_MOESM3_ESM.zip › software/4_ce_in_ab/ce_and_shift.py]

from pymatgen.core import Structure
from pymatgen.io.vasp.inputs import Poscar
from pymatgen.core import surface
from numpy import cross
from numpy.linalg import norm
from numpy import array
from pymatgen.core import Lattice
from numpy import dot
from math import ceil
import numpy as np
from pymatgen.io.lammps.data import LammpsData
import pickle

from mpi4py import MPI
from copy import deepcopy
from sys import argv
import os
import random
from time import time


def stru_list_to_string_list(list_of_structures):
    list_of_strings = []
    for a_structure in list_of_structures:
        list_of_strings.append(Poscar(a_structure).get_string(significant_figures=8))
    return list_of_strings


def to_unit_cell(structure):
    temp = deepcopy(structure)
    return Structure(lattice=temp.lattice,
                     species=temp.species,
                     coords=temp.frac_coords,
                     to_unit_cell=True,
                     coords_are_cartesian=False, )


def shift_cell(local_s, displacement):
    o = deepcopy(local_s)
    fracs_new = deepcopy(local_s.frac_coords)
    for local_index, frac in enumerate(local_s.frac_coords):
        temp = frac + displacement
        fracs_new[local_index] = temp

    local_s = Structure(lattice=o.lattice, species=o.species, coords=fracs_new, coords_are_cartesian=False)
    y = to_unit_cell(local_s)
    return y


def get_trans_matrix(structure, miller_index, vacuum=2, slab_size=2, in_a_unit=False, primitive=False, lll=False):
    slab = surface.SlabGenerator(structure, miller_index, slab_size, vacuum, center_slab=True,
                                 in_unit_planes=not in_a_unit,
                                 primitive=primitive, lll_reduce=lll, reorient_lattice=True)
    matrix = slab.slab_scale_factor
    return matrix


def find_gcd(arr):
    a = 0
    if len(arr) <= 1:
        return arr
    else:
        for i in range(len(arr) - 1):
            a = arr[i]
            b = arr[i + 1]
            while b:
                a, b = b, a % b
            arr[i + 1] = a
        return int(abs(a))


def sort_planes_abs(k):
    s = 0
    for i in k:
        s = s + abs(i)
    return s


def sort_planes(k):
    s = 0
    for i in k:
        s = s + i
    return s


def simple_plane_gcd(upto) -> list:
    p_reduced_N = []  ###delete this
    for i in reversed(range(-upto, upto + 1)):
        for j in reversed(range(-upto, upto + 1)):
            for k in reversed(range(-upto, upto + 1)):
                if i < 0 and j < 0 and k < 0:
                    continue

                L = (i, j, k)
                if (-i, -j, -k) not in p_reduced_N:
                    a = array(L)
               #     if np.count_nonzero(a < 0) > 1:
                #        L = tuple(-a)
                    p_reduced_N.append(L)

    # print('++++++++++++++++++++++++++++++')
    # print(p_reduced)
    p = set()
    for l in p_reduced_N:

        l = list(l)
        l_b = l
        L_D = deepcopy(l)
        gcd = find_gcd(L_D)
        try:
            L = [int(x / gcd) for x in l_b]
            L = tuple(L)
            p.add(L)
        except:
            print('********')
            print(l_b)
    p_list = list(p)
    p_list.sort(key=sort_planes, reverse=True)
    return p_list


def get_reoriented_cell(rrc, plane):
    # rrc: relaxed refined conventional
    # reoriented cell
    cell = deepcopy(rrc)
    try:
        trans_matrix = get_trans_matrix(cell, plane)
    except:
        trans_matrix = [1, 1, 1]
    cell.make_supercell(trans_matrix)

    return cell


def surface_area(cell):
    return round(norm(cross(cell.lattice.matrix[0], cell.lattice.matrix[1])), 2)


def perpendicular_vac(s: Structure):
    v = cross(s.lattice.matrix[0], s.lattice.matrix[1])
    v_normalized = v / norm(v)
    proj_c = norm(np.dot(s.lattice.matrix[2], v_normalized))
    # print(s.lattice.c / proj_c)
    return s.lattice.c / proj_c


def get_cleavage_cell(supercell, above_z, v):
    ###build a new cell containing vacuum

    vacuum_thickness = v * perpendicular_vac(supercell)

    z_delta = vacuum_thickness
    z = supercell.lattice.c
    z_scale = (z + z_delta) / z
    matrix = supercell.lattice.matrix
    new_lattice = Lattice([matrix[0], matrix[1], z_scale * matrix[2]])

    frac_coords = []
    site_names = []
    for site in supercell:
        site_names.append(site.specie.name)
        frac_coords.append(site.frac_coords.tolist())
    # update frac_coords
    above_z = above_z - 0.0001 / supercell.lattice.c
    for i, frac_coord in enumerate(frac_coords):
        if frac_coord[2] <= above_z:
            frac_coords[i][2] = frac_coords[i][2] / z_scale
        else:
            frac_coords[i][2] = (frac_coord[2] * z + z_delta) / (z_delta + z)

    slab = Structure(new_lattice, site_names, frac_coords)

    return slab


def to_str_plane(a):
    s = 'PLANE'
    for b in a:
        s = s + str(b) + 'PLANE'

    return s


def to_str(a):
    s = ''
    for b in a:
        try:
            s = s + str(b)
        except:
            s = s + str(b)
    return s


def area(s):
    return round(norm(cross(s.lattice.matrix[0], s.lattice.matrix[1])), 2)


def fractional_z_to_spacing(cell, fractional_z):
    normal_ab_vector = cross(cell.lattice.matrix[0], cell.lattice.matrix[1])
    normalized_vector = normal_ab_vector / norm(normal_ab_vector)
    fractional_z_vector = fractional_z * cell.lattice.matrix[2]

    return abs(dot(normalized_vector, fractional_z_vector))


from math import isclose


def plane_to_slabs(local_plane: list, perfect_structure: Structure, thickness=10, vac=8):
    local_s = deepcopy(perfect_structure)

    local_s.make_supercell(get_trans_matrix(local_s, local_plane))
    local_s = LammpsData.from_structure(local_s).structure
    repeat = int(ceil(thickness / local_s.lattice.matrix[2][2]))

    local_s_no_rea = deepcopy(local_s)
    local_s.make_supercell([1, 1, repeat])

    # lower triangle lattice matrix

    # make sure frac coords in the range of [0,1]
    local_s = to_unit_cell(local_s)

    fractional_coords_zs_l = list(set(local_s.frac_coords[:, 2].round(10)))
    fractional_coords_zs_l.sort()

    c_voids = []
    local_positions = []
    local_slabs = []
    local_shifted_s = []
    for fc in range(0, len(fractional_coords_zs_l) - 1):
        f_void = round(fractional_coords_zs_l[fc + 1] - fractional_coords_zs_l[fc], 10)

        c_void = fractional_z_to_spacing(local_s, f_void)

        if c_void > 0.1 and c_void not in c_voids:
            c_voids.append(c_void)

            position = (fractional_coords_zs_l[fc + 1] + fractional_coords_zs_l[fc]) / 2
            local_positions.append(position)

            a_slab = get_cleavage_cell(local_s, position, vac)
            local_slabs.append(a_slab)

            local_shifted = shift_cell(local_s, [0, 0, position])
            local_shifted_s.append(local_shifted)

    up = fractional_coords_zs_l[-1]
    down = fractional_coords_zs_l[0]
    f_thickness = 1 - up + down

    if fractional_z_to_spacing(local_s, f_thickness) > 0.1:

        if isclose(up, 1, abs_tol=1E-4) and not isclose(down, 0, abs_tol=1E-4):
            position = (0 + down) / 2
            a_slab = get_cleavage_cell(local_s, position, vac)
            local_shifted = shift_cell(local_s, position)

        elif not isclose(up, 1, abs_tol=1E-4) and isclose(down, 0, abs_tol=1E-4):
            position = (up + 1) / 2
            a_slab = get_cleavage_cell(local_s, position, vac)
            local_shifted = shift_cell(local_s, position)

        elif not isclose(up, 1, abs_tol=1E-4) and not isclose(down, 0, abs_tol=1E-4):
            position = 0.0
            a_slab = get_cleavage_cell(local_s, position, vac)
            local_shifted = shift_cell(local_s, position)

        else:
            print(up, down, f_thickness, local_plane)
            raise ValueError

        c_voids.append(fractional_z_to_spacing(local_s, f_thickness))
        local_positions.append(position)
        local_slabs.append(a_slab)
        local_shifted_s.append(local_shifted)

    return local_positions, c_voids, stru_list_to_string_list(local_slabs), stru_list_to_string_list(local_shifted_s)


def have_close_in_list(a_list, element, tole):
    for i, a_element in enumerate(a_list):
        if isclose(a_element, element, abs_tol=tole):
            return i
    return False


def plane_index_small_and_positive(plane_already, plane):
    already_negative = list(array(plane_already) < 0).count(np.True_)
    plane_negative = list(array(plane) < 0).count(np.True_)

    if already_negative > plane_negative:
        return True
    else:
        if (already_negative == plane_negative) and sum(abs(array(plane_already))) > sum(abs(array(plane))):
            return True
    return False


# results[tuple(plane)] = [positions[i], voids[i], slabs[0], shifteds[i]]

def results_summary(results):
    planes = []
    gaps = []
    positions = []
    slabs = []
    shifteds = []

    for a_plane in results.keys():

        plane_positions = results[a_plane][0]
        plane_gaps = results[a_plane][1]
        plane_slabs = results[a_plane][2]
        plane_shifteds = results[a_plane][3]

        for index, a_plane_gap in enumerate(plane_gaps):
            index_to_replace = have_close_in_list(gaps, a_plane_gap, 1E-8)
            if index_to_replace:
                if plane_slabs[index].count('\n') < slabs[index_to_replace].count('\n'):
                    planes[index_to_replace] = a_plane
                    gaps[index_to_replace] = plane_gaps[index]
                    positions[index_to_replace] = plane_positions[index]
                    slabs[index_to_replace] = plane_slabs[index]
                    shifteds[index_to_replace] = plane_shifteds[index]
                    continue

                if plane_slabs[index].count('\n') <= slabs[index_to_replace].count(
                        '\n') and plane_index_small_and_positive(planes[index_to_replace], a_plane):
                    planes[index_to_replace] = a_plane
                    gaps[index_to_replace] = plane_gaps[index]
                    positions[index_to_replace] = plane_positions[index]
                    slabs[index_to_replace] = plane_slabs[index]
                    shifteds[index_to_replace] = plane_shifteds[index]
            else:
                planes.append(a_plane)
                gaps.append(plane_gaps[index])
                positions.append(plane_positions[index])
                slabs.append(plane_slabs[index])
                shifteds.append(plane_shifteds[index])

    return planes, gaps, positions, slabs, shifteds


comm = MPI.COMM_WORLD
_rank = comm.Get_rank()
_size = comm.Get_size()
print("please find and modify the _UP_TO variable, which determines range of hkl indices included")
_UP_TO: int = 20
_path = argv[-1] + '/1_gap_1E_8_thick_5_' + str(int(_UP_TO)) + '/'

from pymatgen.symmetry.analyzer import SpacegroupAnalyzer
_orig = Structure.from_file(argv[-1] + '/POSCAR')
sga = SpacegroupAnalyzer(_orig, symprec=0.05)
_relaxed = sga.get_refined_structure()
_relaxed.to('POSCAR',argv[-1]+'/refined_perfect.vasp')
#from 10 to 5
thickness = 5


if __name__ == "__main__":
    if _rank == 0:

        _planes = simple_plane_gcd(_UP_TO)
        random.shuffle(_planes)

        print(argv, flush=True)

        os.mkdir(_path)

        _average = int(len(_planes) / (_size - 1))
        _planes_to_do = []

        for _pro in range(0, _size - 1):
            _planes_to_do.append([])

        for _pro in range(0, _size - 1):

            for _i in range(0, _average):
                _planes_to_do[_pro].append(_planes[_i])

            for _file in _planes_to_do[_pro]:
                _planes.remove(_file)

        _i = 0
        for _x in _planes:
            _planes_to_do[_i].append(_x)
            _i = _i + 1

        for _des in range(0, _size - 1):
            print('sending', flush=True)
            comm.send(_planes_to_do[_des], dest=_des + 1, tag=1)

    else:
        print('receving', flush=True)
        _planes_for_this_rank = comm.recv(source=0, tag=1)
        print('rank ', _rank, ' received ', str(len(_planes_for_this_rank)), flush=True)

        _voids = []
        _slabs = []
        _positions = []
        _planes_got = []
        _shifteds = []
        for _plane in _planes_for_this_rank:
            _start_time = time()
            print(_rank, ' rank doing ', _plane, flush=True)
            _s = deepcopy(_relaxed)
            _t_positions, _t_voids, _t_slabs, _t_shifted = plane_to_slabs(list(_plane), _s, thickness)
            if _t_voids:
                _positions.append(_t_positions)
                _voids.append(_t_voids)
                _slabs.append(_t_slabs)
                _planes_got.append(_plane)
                _shifteds.append(_t_shifted)
            print(_rank, ' rank done ', _plane, ' time: ', time() - _start_time, flush=True)

        print(_rank, ' finished, sending', )
        comm.send([_positions, _voids, _slabs, _planes_got, _shifteds], dest=0, tag=2)
        print(_rank, ' finished, sended', )
    if _rank == 0:

        _positions = []
        _voids = []
        _slabs = []
        _planes = []
        _shifteds = []
        for __des in range(1, _size):
            _voids_slabs_planes_shifteds = comm.recv(source=__des, tag=2)
            print('reced', len(_voids))
            _positions.extend(_voids_slabs_planes_shifteds[0])
            _voids.extend(_voids_slabs_planes_shifteds[1])
            _slabs.extend(_voids_slabs_planes_shifteds[2])
            _planes.extend(_voids_slabs_planes_shifteds[3])
            _shifteds.extend(_voids_slabs_planes_shifteds[4])

        ### [plane,plane], [[voids for plane, , ,]], [[slabs for plane, , ,]]
        print("ALL recived")
        print("-------------------------------------------------")

        _formula = _relaxed.composition.formula.replace(' ', '')
        _results_string = {}
        for _i, _plane in enumerate(_planes):
            _results_string[tuple(_plane)] = [deepcopy(_positions[_i]), deepcopy(_voids[_i]),
                                              deepcopy(_slabs[_i]), deepcopy(_shifteds[_i])]

        _start_time = time()

        f = open(_path + '/results', 'wb')
        pickle.dump(_results_string, f)
        f.close()
        print("to_pickle: ", time() - _start_time)

        #    for j, slab in enumerate(a_slabs):
        #       slab.to("POSCAR",
        #              path + '/' + formula + "-" + "cleavage-" + p + "-gap-" + str(voids[i][j]) + "-area-" + str(
        #                 s_area) + "-Num" + str(i) + "-.vasp")
        _start_time = time()

        _planes, _gaps, _positions, _slabs, _shifteds = results_summary(_results_string)
        sorted_list = sorted(zip(_planes, _gaps, _positions, _slabs, _shifteds), key=lambda q: q[1], reverse=True)

        print("summary and sort: ", time() - _start_time)

        _start_time = time()
        for _index, _info in enumerate(sorted_list[0:100]):
            _c = _info[3]
            _c_path = _path + '/' + _formula + '-' + 'cleavage-' + to_str_plane(_info[0]) + '-gap-' + str(_info[1]) + \
                      '-area-' + str(area(Structure.from_str(_info[3], fmt='poscar'))) + '-Num' + str(_index) + '-.vasp'

            _f = open(_c_path, 'w')
            _f.write(_c)
            _f.close()

      #      _s = _info[4]
     #       _s_path = _path + '/' + _formula + '-' + 'shifted-' + to_str_plane(_info[0]) + '-gap-' + str(_info[1]) + \
      #                '-area-' + str(area(Structure.from_str(_info[3], fmt='poscar'))) + '-Num' + str(_index) + '-.vasp'

       #     _f = open(_s_path, 'w')
      #      _f.write(_s)
       #     _f.close()

        print("write vasps: ", time() - _start_time)
