# Supplementary material for: High-throughput screening of 2D van der Waals crystals with plastic deformability
Source: Nat Commun. 2022 Dec 5;13:7491. doi: 10.1038/s41467-022-35229-x (PMC9723169; doi:10.1038/s41467-022-35229-x)
Supplement: Supplementary file 3 — Supplementary Software 1 [file 41467_2022_35229_MOESM3_ESM.zip › software/4_ce_in_ab/get_ce_results.py]

from glob import glob
import math


def get_path_name_info(path):

    path_sub = path.split('cleavage')[-1]
    plane_splited = path_sub.split('PLANE')
    plane = [plane_splited[1], plane_splited[2], plane_splited[3]]

    gap_splited = path_sub.split('gap')
    gap = gap_splited[1].split('-')[1]
    area = gap_splited[1].split('-')[3]
    num = gap_splited[1].split('-')[4].split('m')[1]

    return plane, float(gap), float(area), num

def get_e(path):
#    print(path)
    try:
        assert 'F=' in open(path+'/OSZICAR').readlines()[-1]
    except:
        return 1E10


    oszicar_e0 = float(open(path+'/OSZICAR').readlines()[-1].split()[4])

    lines = open(path+'/OUTCAR') .readlines()
    lines.reverse()
    for line in lines:
        if 'without entropy' in line:
            break
    outcar_e0 = float(line.split('=')[-1])

    assert math.isclose(oszicar_e0, outcar_e0, abs_tol=0.0001)

    return outcar_e0

def get_atom_n(path):
    nums = open(path+'/POSCAR').readlines()[6].split()
    n = 0
    for num in nums:
        n = n + float(num)
    return n


paths = glob('*vasp/')
for a_path in paths:

    perfect_path = a_path + '/perfect'
    perfect_n = get_atom_n(perfect_path)
    perfect_e = get_e(perfect_path)


    sub_paths_all = glob(a_path + '/20*/*/')
    sub_paths_10 = []

    for a in sub_paths_all:
 #       print(a)
    #    if float(a.split('Num')[1].split('-.')[0]) < 10:
        sub_paths_10.append(a)
    if len(sub_paths_10) != 20:
        raise Exception("no ten path")


    results = []
    for path in sub_paths_10:
        results.append([])
        plane, gap, area, rank = get_path_name_info(path)
        e = get_e(path)
        cled_n = get_atom_n(path)
        ce = (e - perfect_e/perfect_n * cled_n)/area * 16.02
        results[-1].extend([rank, ce,path, plane, gap])    
    
    results.sort(key=lambda x: float(x[1]))
    
    energies = []
    
    min_energy = results[0][1]
    max_energy = results[9][1]
    results.sort(key=lambda x : float(x[0]))

    for a in results:
        energies.append(a[1])
    print(a_path, energies.index(min_energy))
