# Supplementary material for: High-throughput screening of 2D van der Waals crystals with plastic deformability
Source: Nat Commun. 2022 Dec 5;13:7491. doi: 10.1038/s41467-022-35229-x (PMC9723169; doi:10.1038/s41467-022-35229-x)
Supplement: Supplementary file 3 — Supplementary Software 1 [file 41467_2022_35229_MOESM3_ESM.zip › software/4_ce_in_ab/get_undone.sh]

for i in $(<paths)
do
    x=`grep Ela $i/OUTCAR`
    echo $i $x
done | grep -v Ela
