# Supplementary material for: High-throughput screening of 2D van der Waals crystals with plastic deformability
Source: Nat Commun. 2022 Dec 5;13:7491. doi: 10.1038/s41467-022-35229-x (PMC9723169; doi:10.1038/s41467-022-35229-x)
Supplement: Supplementary file 3 — Supplementary Software 1 [file 41467_2022_35229_MOESM3_ESM.zip › software/4_ce_in_ab/k_and_mag.py]

from glob import glob
from pymatgen.io.vasp import Kpoints
from pymatgen.core import Structure
from pymatgen.io.vasp import sets
import subprocess


lists = glob('*/20*/list')
print(lists)
for list in lists:
    path_header = list.replace('list','/')

    k = int(open(path_header+'/../KPOINTS').readlines()[0].split('=')[1].split(' ')[1])
    if k > 2000:
        k = 2000.0
    
    names = open(list).read().split()
    for name in names:
        s = Structure.from_file(path_header + '/' + name + '/POSCAR')
        Kpoints.automatic_density(s,k).write_file(path_header + '/' + name +'/KPOINTS')

        magmom_list = sets.MPStaticSet(s).incar['MAGMOM']
        magmom_str = ''
        for i in magmom_list:
            magmom_str = magmom_str + ' ' + str(i)
        command = "echo MAGMOM =" + magmom_str + " >> " + path_header + '/' + name + '/INCAR'
        print(command)
        subprocess.check_output(command, shell=True)
