# Supplementary material for: High-throughput screening of 2D van der Waals crystals with plastic deformability
Source: Nat Commun. 2022 Dec 5;13:7491. doi: 10.1038/s41467-022-35229-x (PMC9723169; doi:10.1038/s41467-022-35229-x)
Supplement: Supplementary file 3 — Supplementary Software 1 [file 41467_2022_35229_MOESM3_ESM.zip › software/4_ce_in_ab/k_perfect.py]

from glob import glob
from pymatgen.io.vasp import Kpoints
from pymatgen.core import Structure
from pymatgen.io.vasp import sets
import subprocess


paths = glob('*/perfect/')
for path in paths:

    k = int(open(path+'/KPOINTS').readlines()[0].split('=')[1].split(' ')[1])
    if k > 2000:
        k = 2000.0
    
    s = Structure.from_file(path + '/POSCAR')
    Kpoints.automatic_density(s,k).write_file(path  +'/KPOINTS')
