# Supplementary material for: High-throughput screening of 2D van der Waals crystals with plastic deformability
Source: Nat Commun. 2022 Dec 5;13:7491. doi: 10.1038/s41467-022-35229-x (PMC9723169; doi:10.1038/s41467-022-35229-x)
Supplement: Supplementary file 3 — Supplementary Software 1 [file 41467_2022_35229_MOESM3_ESM.zip › software/4_ce_in_ab/l.py]

from glob import glob
from collections import OrderedDict
from sys import argv
def set_incar():

    set_dict = OrderedDict()
    for i in range(int( (len(argv)-1)/2) ):
        set_dict[argv[2*i+1]] = argv[2*i+2]
    print(set_dict)

set_incar()
