# Supplementary material for: High-throughput screening of 2D van der Waals crystals with plastic deformability
Source: Nat Commun. 2022 Dec 5;13:7491. doi: 10.1038/s41467-022-35229-x (PMC9723169; doi:10.1038/s41467-022-35229-x)
Supplement: Supplementary file 3 — Supplementary Software 1 [file 41467_2022_35229_MOESM3_ESM.zip › software/4_ce_in_ab/s.py]

from glob import glob
def setup_tilt():
    results = open('../4_ce_in_ab/ce_results').read().strip().split('\n')
    for result in results[1:]:
        splited = result.split(' ')
        rank = splited[0]
        name = splited[-1]
        print(rank, name,'../4_ce_in_ab/'+name +'/20*/' + '*Num'+rank+'-.vasp')
        path = glob('../4_ce_in_ab/'+name +'/20*/' + '*Num'+rank+'-.vasp')[0]
        print(path)

setup_tilt()
