# Supplementary material for: High-throughput screening of 2D van der Waals crystals with plastic deformability
Source: Nat Commun. 2022 Dec 5;13:7491. doi: 10.1038/s41467-022-35229-x (PMC9723169; doi:10.1038/s41467-022-35229-x)
Supplement: Supplementary file 3 — Supplementary Software 1 [file 41467_2022_35229_MOESM3_ESM.zip › software/4_ce_in_ab/setup_1.sh]

cp ../3_relax/list ./
for i in $(<list)
do
   mkdir $i
   cp ../2_convergence_k/$i/INCAR $i
   cp ../2_convergence_k/$i/POTCAR $i
   cp ../3_relax/$i/CONTCAR $i/POSCAR
   cp ../3_relax/$i/KPOINTS $i/
done

ls | grep .vasp | grep _ > list

for i in $(<list)
do
   cp find.lsf run.lsf
   sed -i "s/PATH/$i/g" run.lsf
   grep mpi run.lsf
   sbatch run.lsf
done
