# Supplementary material for: High-throughput screening of 2D van der Waals crystals with plastic deformability
Source: Nat Commun. 2022 Dec 5;13:7491. doi: 10.1038/s41467-022-35229-x (PMC9723169; doi:10.1038/s41467-022-35229-x)
Supplement: Supplementary file 3 — Supplementary Software 1 [file 41467_2022_35229_MOESM3_ESM.zip › software/4_ce_in_ab/setup_append.sh]

python3 set_incar_path.py ENCUT NULL MAGMOM NULL NSW 0 PREC N LREAL A NELM 150 ALGO F NELMDL 12

for i in *vasp/
do
    
    cd $i/20_gap_1E_8_thick_5_20
    rm list
    cp ../INCAR ./
    cp ../POTCAR ./
    

    for j in {15..19}
    do
        ls | grep Num$j-.vasp | grep cle >> list
    done
    
    move_incar_poscar_potcar.sh
    
    cd ../..
done

python3 k_and_mag.py

for i in *vasp/
do
    cd $i/
    mkdir perfect
    cp INCAR KPOINTS POSCAR POTCAR perfect
    cd ..
done

for i in */; do cd $i/20*/; for j in $(<list); do cd $j; pwd; cd ..; done; cd ../..; done > paths
for i in *vasp/; do cd $i/perfect;pwd;cd ../..;done >> paths
for i in $(<paths);do wc $i/POSCAR;done >> atoms
