# Supplementary material for: High-throughput screening of 2D van der Waals crystals with plastic deformability
Source: Nat Commun. 2022 Dec 5;13:7491. doi: 10.1038/s41467-022-35229-x (PMC9723169; doi:10.1038/s41467-022-35229-x)
Supplement: Supplementary file 3 — Supplementary Software 1 [file 41467_2022_35229_MOESM3_ESM.zip › software/4_ce_in_ab/task.py]

from custodian.custodian import Custodian
from custodian.vasp.handlers import VaspErrorHandler,NonConvergingErrorHandler
from custodian.vasp.jobs import VaspJob
handlers = [VaspErrorHandler(), NonConvergingErrorHandler()]

vasp_path = "~/bin/vasp_std"
vasp_gamma = "~/bin/vasp_gam"
vasp_jobs = VaspJob(vasp_cmd = ["mpirun",vasp_path],
        output_file="vasp.out",
        stderr_file="std_err.txt",
        suffix="",
        final=False,
        backup=True,
        auto_npar=True,
        auto_gamma=True,
        gamma_vasp_cmd=["mpirun",vasp_gamma],
        copy_magmom=False,
        auto_continue=False,)

c = Custodian(handlers, [vasp_jobs], max_errors=10)
c.run()
