# Supplementary material for: High-throughput screening of 2D van der Waals crystals with plastic deformability
Source: Nat Commun. 2022 Dec 5;13:7491. doi: 10.1038/s41467-022-35229-x (PMC9723169; doi:10.1038/s41467-022-35229-x)
Supplement: Supplementary file 3 — Supplementary Software 1 [file 41467_2022_35229_MOESM3_ESM.zip › software/5_tilt/1_setup.sh]

p=`pwd`
for i in $(<list)
do
    cp ../3_relax/$i/KPOINTS $i/
    cp ../3_relax/$i/INCAR $i/
    
    cd $i
    for j in *shifted*
    do
        
        mv $j temp
        mkdir $j
        mv temp $j/POSCAR
        cp INCAR $j
        cp KPOINTS $j/kinfo
        
        cd $j
        ele=`head POSCAR -n6 | tail -n1`
        move_potcar_ht $ele
        cd ..

    done
    cd ..

done

echo setup INCAR
python3 set_incar_path.py ENCUT NULL MAGMOM NULL PREC N LREAL A NELM 100 ALGO F NELMDL 10 EDIFF 0.0001 ISIF 3 EDIFFG 0.01 IBRION 1 POTIM 0.1 NSW 15

echo setup MAGMOM KPOINTS
python3 k_and_mag.py 

echo get tilting
python3 get_tilt.py 

rm tilted_paths
for i in $(<list)
do
    cd $i
    for j in */
    do
        cd $j
        mkdir struc
        pwd >> ../../tilted_paths
        mv test* struc
        cd ..
    done
    cd ..
done

cd $p
for i in $(<tilted_paths)
do
    cd $i
    sbatch ~/symm.lsf
done
