# Supplementary material for: High-throughput screening of 2D van der Waals crystals with plastic deformability
Source: Nat Commun. 2022 Dec 5;13:7491. doi: 10.1038/s41467-022-35229-x (PMC9723169; doi:10.1038/s41467-022-35229-x)
Supplement: Supplementary file 3 — Supplementary Software 1 [file 41467_2022_35229_MOESM3_ESM.zip › software/5_tilt/2_get_jobs.sh]

echo get paths of test_ diretory
for i in $(<tilted_paths); do cd $i;cd GSFE_to_do; for j in */; do cd $j; pwd; cd ..; done; cd ../.; cd ../..; done > all_tilted_to_do

echo moving vasp.lsf to each directory
python3 get_vasp_cores.py > /dev/null

echo you can now submit vasp jobs
echo "for i in $(<all_tilted_to_do); do cd $i;sleep 20 ;sbatch vasp.lsf; done"
