# Supplementary material for: High-throughput screening of 2D van der Waals crystals with plastic deformability
Source: Nat Commun. 2022 Dec 5;13:7491. doi: 10.1038/s41467-022-35229-x (PMC9723169; doi:10.1038/s41467-022-35229-x)
Supplement: Supplementary file 3 — Supplementary Software 1 [file 41467_2022_35229_MOESM3_ESM.zip › software/5_tilt/4_get_data.sh]

p=`pwd`
for i in */
    do
    cd $p 
    cd $i
    for j in */
        do
        cd $j
        cp ~/sym_gsfe/get_data.sh  ./
        bash get_data.sh 
        cd ..
        done
    done

cd $p
python3 get_e_gsfe.py
