# Supplementary material for: High-throughput screening of 2D van der Waals crystals with plastic deformability
Source: Nat Commun. 2022 Dec 5;13:7491. doi: 10.1038/s41467-022-35229-x (PMC9723169; doi:10.1038/s41467-022-35229-x)
Supplement: Supplementary file 3 — Supplementary Software 1 [file 41467_2022_35229_MOESM3_ESM.zip › software/5_tilt/for_symmetry/c.py]

def No_blank(i):
    if i == '':
        return False
    else:
        return True


def sort_key_test(line):
    sped = line.split('_')
    return float(sped[1]) + float(sped[2])


def classification_process():
    ss_f = open('structure_source.dat').readlines()
    ss_dict = dict()
    for i in ss_f:
        ss_dict.update({float(i.split('./struc/')[0]): i.split('./struc/')[1]})

    d_f = open('distance.dat').read()[65:]
    d_f_groups = d_f.split('\n\n')

    num_groups = []

    for g in d_f_groups:
        group = []
        lines = g.split('\n')
        for line in lines:
            try:
                num = float(list(filter(None, line.split(' ')))[0])
                group.append(num)
            except:
                pass
        num_groups.append(group)

    name_groups = []
    for a_group in num_groups:
        name_groups.append([])
        for num in a_group:
            name_groups[-1].append(ss_dict[num][0:-1])

        name_groups[-1].sort(key=sort_key_test)

    for i, a in enumerate(name_groups[0:-1]):

        f = open('list_'+str(i),'w')
        for j in a:
            f.write(j+'\n')


classification_process()
