# Supplementary material for: High-throughput screening of 2D van der Waals crystals with plastic deformability
Source: Nat Commun. 2022 Dec 5;13:7491. doi: 10.1038/s41467-022-35229-x (PMC9723169; doi:10.1038/s41467-022-35229-x)
Supplement: Supplementary file 3 — Supplementary Software 1 [file 41467_2022_35229_MOESM3_ESM.zip › software/5_tilt/for_symmetry/get_data.sh]

ls | grep list_ > all
mkdir GSFE_all

for j in $(<all)
do

  k=`head $j -n1`

  for l in $(<$j)
  do
       ln -s $(pwd)/GSFE_to_do/$k $(pwd)/GSFE_all/$l
  done

done
