# Supplementary material for: High-throughput screening of 2D van der Waals crystals with plastic deformability
Source: Nat Commun. 2022 Dec 5;13:7491. doi: 10.1038/s41467-022-35229-x (PMC9723169; doi:10.1038/s41467-022-35229-x)
Supplement: Supplementary file 3 — Supplementary Software 1 [file 41467_2022_35229_MOESM3_ESM.zip › software/5_tilt/for_symmetry/need.sh]

spap -i 2 -t 0.000001 --th 0.000001 --pos -r 9
python3 c.py

for i in list_*; do head $i -n1 >> need; done

mkdir GSFE_to_do
for j in $(<need)
do
cp struc/$j GSFE_to_do
done
