# Supplementary material for: High-throughput screening of 2D van der Waals crystals with plastic deformability
Source: Nat Commun. 2022 Dec 5;13:7491. doi: 10.1038/s41467-022-35229-x (PMC9723169; doi:10.1038/s41467-022-35229-x)
Supplement: Supplementary file 3 — Supplementary Software 1 [file 41467_2022_35229_MOESM3_ESM.zip › software/5_tilt/get_e_gsfe.py]

from numpy import cross
from numpy.linalg import norm
from glob import glob
from pymatgen.core import Structure


def get_e(path):
    f = open(path).readlines()
    f.reverse()
    for l in f:
        if 'E0' in l:
            x = l
            break
    return float(x.split('=')[2].split('d')[0])


def get_energy(oszicar_path, vector_a, vectot_b):
    print(oszicar_path)    
    s = oszicar_path.split('_')
    print(s)
    frac_a = float(s[-3])
    frac_b = float(s[-2])
    c_a = frac_a 
    c_b = frac_b 

   
    energy = get_e(oszicar_path)
    return energy, c_a, c_b


def get_energies(path):
    paths = glob(path+'/test*')
    #print(paths)
    paths.sort()


    structure = Structure.from_file(paths[0] + '/POSCAR')
    a = structure.lattice.matrix[0]
    b = structure.lattice.matrix[1]
    area = norm(cross(a, b))

    start_path = path+'/test_0.00000_0.00000_.vasp'
    min_e, c_a, c_b = get_energy(start_path + '/OSZICAR', a, b)


    data = []
    energies = []
    for path in paths:
        energy, c_a, c_b = get_energy(path + '/OSZICAR', a, b) 
        print(energy, c_a, c_b)
        energies.append(energy)
        data.append([energy, c_a, c_b,path])

    min_e_real = min(energies)
    print(min_e - min_e_real)
    s = ''
    for a in data:
        s =  s +  str(a[1]) + ' ' + str(a[2]) + ' ' + str( (a[0]-min_e)/area *16.02 *1000) + '\n'
    return s

from sys import argv
from glob import glob
paths = glob('*/*/GSFE_all')
for path in paths:
    l = get_energies(path)
    name = path.split('/')[-2]
    with open(path+'/'+name,'w') as f:
        f.write(l)
