# Supplementary material for: High-throughput screening of 2D van der Waals crystals with plastic deformability
Source: Nat Commun. 2022 Dec 5;13:7491. doi: 10.1038/s41467-022-35229-x (PMC9723169; doi:10.1038/s41467-022-35229-x)
Supplement: Supplementary file 3 — Supplementary Software 1 [file 41467_2022_35229_MOESM3_ESM.zip › software/5_tilt/get_tilt.py]

from pymatgen.core import Structure
from pymatgen.io.lammps.inputs import LammpsData
from numpy import linspace
from glob import glob
def get_poscars_tilt(poscar_path, Nx, Ny, ratio_x=1.0, ratio_y=1.0, head_path='./'):
    s = Structure.from_file(poscar_path)
    structure = LammpsData.from_structure(s).structure
    n = len(structure)

    FFT = []
    fft = [False, False, True]
    for i in range(n):
        FFT.append(fft)

    a = structure.lattice.matrix[0]
    b = structure.lattice.matrix[1]
    c = structure.lattice.matrix[2]

    tilted_basis_vectors = []
    along_x = linspace(0, 1, Nx)
    along_y = linspace(0, 1, Ny)
    for fx in along_x:
        for fy in along_y:
            c_new = c + a * round(fx, 10) / ratio_x + round(fy, 10) / ratio_y * b
            tilted_basis_vectors.append([a, b, c_new, fx, fy])

    for basis in tilted_basis_vectors:
        new = Structure(basis[0:3], structure.species, structure.cart_coords, coords_are_cartesian=True)
        b3 = format(basis[3], '.5f')
        b4 = format(basis[4], '.5f')

        new.to("POSCAR", head_path + "/test_" + b3 + "_" + b4 + "_.vasp",
               selective_dynamics=FFT, )

    return 1

def get_all_tilt():
    paths = glob('*/*shif*/')
    for path in paths:
        get_poscars_tilt(path+'/POSCAR', 9, 9, 1, 1, path)
    
get_all_tilt()
