# Supplementary material for: High-throughput screening of 2D van der Waals crystals with plastic deformability
Source: Nat Commun. 2022 Dec 5;13:7491. doi: 10.1038/s41467-022-35229-x (PMC9723169; doi:10.1038/s41467-022-35229-x)
Supplement: Supplementary file 3 — Supplementary Software 1 [file 41467_2022_35229_MOESM3_ESM.zip › software/5_tilt/get_vasp_cores.py]

from glob import glob
from collections import OrderedDict
def get_vasp_lsf(paths_supplied = []):
    if not paths_supplied:
        paths = glob('*vasp/*/GSFE_to_do/t*/')

    for path in paths:
        line = open(path+'/POSCAR').readlines()[6].split()
        num = sum([int(i) for i in line if type(i) == int or i.isdigit()])

        if num < 5:
            cores = 8
            npar = 2
        elif num >= 5 and num < 10:
            cores = 16
            npar = 4
        elif num >= 10 and num < 20:
            cores = 32
            npar = 4
        elif num >= 20:
            cores = 64
            npar = 8

        print(cores, num, path)
        lsf = open('vasp.lsf').read()
        print('make sure the vasp.lsf is OK!')
        lsf_core = lsf.replace("ntasks-per-node=64", "ntasks-per-node="+str( int(cores) ))
        new = open(path + '/vasp.lsf', 'w')
        new.write(lsf_core)
        new.close()

        incar = open(path + '/INCAR').readlines()
        incar_dict = OrderedDict()
        for line in incar:
            if len(line) > 1:
                tag_, value = line.split('=')
                tag = "".join(tag_.split())
                incar_dict[tag] = value

        incar_dict['NPAR'] = str(int(npar)) + '\n'
        s = ''
        for key in incar_dict.keys():
            s = s + key + ' = ' + incar_dict[key] 

        f = open(path + '/INCAR','w')
        f.write(s)
        f.close()
get_vasp_lsf()
