# Supplementary material for: High-throughput screening of 2D van der Waals crystals with plastic deformability
Source: Nat Commun. 2022 Dec 5;13:7491. doi: 10.1038/s41467-022-35229-x (PMC9723169; doi:10.1038/s41467-022-35229-x)
Supplement: Supplementary file 3 — Supplementary Software 1 [file 41467_2022_35229_MOESM3_ESM.zip › software/5_tilt/readme.txt]

check and modify the get_tilt.py and the scripts in for_symmetry dir
1. the get_tilt.py is for generating tilted structures, please modify it to suit your needs
2. any other DFT software you run, must be modified to suit the need of the tilt-cell method
For the VASP code, you can find the SET_SELECTED_FORCES_ZERO subroutine, and delete the KARDIR and DIRKAR calls, also the lattice 
matrix must be a upper triangular one
