# Supplementary material for: High-throughput screening of 2D van der Waals crystals with plastic deformability
Source: Nat Commun. 2022 Dec 5;13:7491. doi: 10.1038/s41467-022-35229-x (PMC9723169; doi:10.1038/s41467-022-35229-x)
Supplement: Supplementary file 3 — Supplementary Software 1 [file 41467_2022_35229_MOESM3_ESM.zip › software/5_tilt/set_incar_path.py]

from glob import glob
from collections import OrderedDict
from sys import argv
def set_incar(path):
    set_dict = OrderedDict()
    for i in range(int((len(argv) - 1) / 2)):
        set_dict[argv[2 * i + 1]] = argv[2 * i + 2]

    incar = open(path + '/INCAR').readlines()
    incar_dict = OrderedDict()
    for line in incar:
        if len(line) > 1:
            tag_, value = line.split('=')
            tag = "".join(tag_.split())
            incar_dict[tag] = value.strip()

    for a in set_dict.keys():
        incar_dict[a] = set_dict[a]


    s = ''
    for key in incar_dict.keys():
        value = incar_dict[key]
        if value != 'NULL':
            s = s + key + ' = ' + value + '\n'
    for a in set_dict.keys():
        if s.count(a + ' = ') >= 2:
            print(s,a)
            1/0

    f = open(path + '/INCAR', 'w')
    f.write(s)
    f.close()

def set_incar_paths():
    paths = glob('*vasp/*/')
    for path in paths:
        set_incar(path)

set_incar_paths()
