# Supplementary material for: High-throughput screening of 2D van der Waals crystals with plastic deformability
Source: Nat Commun. 2022 Dec 5;13:7491. doi: 10.1038/s41467-022-35229-x (PMC9723169; doi:10.1038/s41467-022-35229-x)
Supplement: Supplementary file 3 — Supplementary Software 1 [file 41467_2022_35229_MOESM3_ESM.zip › software/readme.txt]

These are the scripts for the screening work.
1. these scripts should be customized and modified before using
2. pymatgen (2022.2.25), mpi4py (3.1.3) should be installed for the python codes to run
3. please checkout readme files in each dir
